# Supplementary material for: Intrinsic Exercise Capacity Affects Glycine and Angiotensin-Converting Enzyme 2 (ACE2) Levels in Sedentary and Exercise Trained Rats
Source: Metabolites. 2022 Jun 15;12(6):548. doi: 10.3390/metabo12060548 (PMC9228358; doi:10.3390/metabo12060548)
Supplement: Supplementary file 1 [file metabolites-12-00548-s001.zip]

Archive with 1 entries (1 files):
- metabolites-1740805-supplementary.pdf
